# Supplementary material for: Band Gap Engineering of Newly Discovered ZnO/ZnS Polytypic Nanomaterials
Source: Nanomaterials (Basel). 2022 May 8;12(9):1595. doi: 10.3390/nano12091595 (PMC9101784; doi:10.3390/nano12091595)
Supplement: Supplementary file 1 [file nanomaterials-12-01595-s001.zip]

Archive with 1 entries (1 files):
- nanomaterials-1694919-supplementary.pdf
